# Supplementary material for: TRPV6 Channel Is Involved in Pancreatic Ductal Adenocarcinoma Aggressiveness and Resistance to Chemotherapeutics
Source: Cancers (Basel). 2023 Dec 8;15(24):5769. doi: 10.3390/cancers15245769 (PMC10741494; doi:10.3390/cancers15245769)
Supplement: Supplementary file 1 [file cancers-15-05769-s001.zip]

Archive with 1 entries (1 files):
- cancers-2687099-supplementary.pdf
